# Supplementary material for: Using the hybrid EMD-BPNN model to predict the incidence of HIV in Dalian, Liaoning Province, China, 2004–2018
Source: BMC Infect Dis. 2022 Jan 29;22:102. doi: 10.1186/s12879-022-07061-7 (PMC8799978; doi:10.1186/s12879-022-07061-7)
Supplement: Supplementary file 1 — Additional file 1: Monthly cases of HIV in Dalian, Liaoning province, China, during 2019 to 2020. [file 12879_2022_7061_MOESM1_ESM.xlsx]

## Sheet: Sheet1
year	month	monthly casesof HIV
2019	1	28
	2	16
	3	30
	4	26
	5	35
	6	26
	7	35
	8	26
	9	26
	10	29
	11	29
	12	44
2020	1	29
	2	5
	3	11
	4	16
	5	19
	6	23
	7	14
	8	7
	9	34
	10	16
	11	20
	12	37
